# Supplementary material for: Structural Characterization and Expression Profiling of Ethylene Biosynthetic Genes During AgNO3-Induced Sex Reversal in Bitter Gourd
Source: Int J Mol Sci. 2026 Jul 3;27(13):5980. doi: 10.3390/ijms27135980 (PMC13362086; doi:10.3390/ijms27135980)
Supplement: Supplementary file 1 [file ijms-27-05980-s001.zip]

Archive with 1 entries (1 files):
- ijms-4341219-supplementary.pdf
